# Supplementary material for: NIR-Mediated Deformation from a CNT-Based Bilayer Hydrogel
Source: Polymers (Basel). 2024 Apr 19;16(8):1152. doi: 10.3390/polym16081152 (PMC11053785; doi:10.3390/polym16081152)
Supplement: Supplementary file 1 [file polymers-16-01152-s001.zip]

Archive with 1 entries (1 files):
- polymers-2940203-supplementary.pdf
